# Supplementary material for: Identification of Malaria-Selective Proteasome β5 Inhibitors Through Pharmacophore Modeling, Molecular Docking, and Molecular Dynamics Simulation
Source: Int J Mol Sci. 2024 Nov 5;25(22):11881. doi: 10.3390/ijms252211881 (PMC11593624; doi:10.3390/ijms252211881)
Supplement: Supplementary file 1 [file ijms-25-11881-s001.zip]

Archive with 1 entries (1 files):
- ijms-3271897-supplementary.pdf
